# Supplementary material for: Temporal stability of spatial cytotype structure in mixed-ploidy populations of Centaurea stoebe
Source: AoB Plants. 2022 Oct 22;14(6):plac052. doi: 10.1093/aobpla/plac052 (PMC9683110; doi:10.1093/aobpla/plac052)
Supplement: plac052_suppl_Supplementary_Table_S1 [file plac052_suppl_supplementary_table_s1.xls]

## Sheet: Hárok1
Supporting Information
Mráz P, Španiel S, Skokanová K, Šingliarová B. 2022. Temporal stability of spatial cytotype structure in mixed-ploidy populations of Centaurea stoebe. AoB PLANTS 2022: plac052, https://doi.org/10.1093/aobpla/plac052
Table S1. Information on ploidy level, vegetation cover, exact position and altitude and positioning accuracy for Centaurea stoebe plants anayzed in the study.
Note that high inaccuracy values for spatial position of plants sampled at the KOP site are due to inaccessibility of the internet connection on the day of sampling (see further details in Material and Methods)
Site	Plant ID	ploidy	vegetation cover	latitude N	longitude E	altitude	position accuracy (m)
SAN	SAN1	2x	3	48.20115737061968	16.97419798108788	199.09	0.01
SAN	SAN2	2x	3	48.20119767886699	16.9742724962772	200.94	0.03
SAN	SAN3	2x	3	48.201198610337734	16.974272893462402	201.08	0.01
SAN	SAN4	2x	3	48.20120550412698	16.974308613897314	201.71	0.01
SAN	SAN5	2x	3	48.201210872871265	16.974316981400005	201.92	0.01
SAN	SAN6	2x	3	48.20120949057856	16.974319223292415	201.95	0.01
SAN	SAN7	2x	3	48.20121150901507	16.97433013642776	202.14	0.03
SAN	SAN8	2x	2	48.20118443323328	16.974360956876204	201.21	0.03
SAN	SAN9	2x	2	48.2011806100958	16.974368444000856	201.09	0.03
SAN	SAN10	2x	3	48.201144039982715	16.97439924212272	201.38	0.03
SAN	SAN11	2x	2	48.20114195127642	16.97440172827131	201.58	0.03
SAN	SAN12	2x	3	48.2011359215781	16.974415235875032	201.80	0.03
SAN	SAN13	2x	4	48.201112147698474	16.974318289036386	200.43	0.03
SAN	SAN14	2x	2	48.201123764608	16.974212769637862	199.12	0.03
SAN	SAN15	4x	2	48.20101673382155	16.974345321453292	202.54	0.03
SAN	SAN16	4x	2	48.20102058889815	16.97433174378746	202.41	0.03
SAN	SAN17	2x	3	48.2009802858191	16.97436609316767	202.55	0.03
SAN	SAN18	2x	3	48.20098105254854	16.97433919806503	201.97	0.01
SAN	SAN19	4x	3	48.200998199503466	16.974305988265883	201.60	0.03
SAN	SAN20	4x	3	48.2010035689257	16.974293394007187	201.33	0.03
SAN	SAN21	2x	1	48.20099725587189	16.974252986052974	200.67	0.03
SAN	SAN22	2x	1	48.200996895208675	16.974251689354542	200.64	0.03
SAN	SAN23	4x	2	48.2010049299164	16.9742895325755	201.28	0.03
SAN	SAN24	2x	2	48.20099914583204	16.974275143580037	201.06	0.03
SAN	SAN25	2x	3	48.20099969951756	16.974232052990804	200.36	0.03
SAN	SAN26	2x	2	48.201001091739656	16.974226022956724	200.30	0.03
SAN	SAN27	2x	2	48.20100121881528	16.974222622436976	200.24	0.03
SAN	SAN28	2x	3	48.20099713086563	16.974227580927973	200.29	0.01
SAN	SAN29	2x	2	48.20099869206687	16.97422531142966	200.28	0.03
SAN	SAN30	2x	3	48.20099617240658	16.974222860349904	200.24	0.03
SAN	SAN31	2x	3	48.20099637616347	16.97422188224839	200.21	0.03
SAN	SAN32	2x	2	48.200995923201816	16.974219247432714	200.15	0.03
SAN	SAN33	2x	3	48.20100187409299	16.9742150833064	200.12	0.01
SAN	SAN34	2x	2	48.20100397626943	16.97420623897175	200.01	0.03
SAN	SAN35	2x	3	48.20105285627168	16.97414419457261	198.77	0.01
SAN	SAN36	2x	4	48.2010510756492	16.974131486698084	198.65	0.03
SAN	SAN37	2x	2	48.201096699925806	16.974129719218105	198.67	0.02
SAN	SAN38	2x	1	48.20109881631583	16.97412763449657	198.64	0.03
SAN	SAN39	2x	2	48.20108672430445	16.974147622486953	198.79	0.03
SAN	SAN40	2x	4	48.20113199011029	16.974166872026384	198.81	0.03
SAN	SAN41	2x	2	48.2009936112558	16.974107087678412	198.69	0.03
SAN	SAN42	2x	3	48.20099277423079	16.974113302498527	198.78	0.03
SAN	SAN43	2x	2	48.20097887959669	16.974122885006107	198.88	0.03
SAN	SAN44	2x	1	48.20098281352987	16.974134043392556	199.07	0.03
SAN	SAN45	2x	1	48.20098444218253	16.97413406249752	199.09	0.03
SAN	SAN46	2x	1	48.20097772311754	16.974138886137744	199.06	0.03
SAN	SAN47	2x	1	48.200978610584706	16.974143888142418	199.15	0.01
SAN	SAN48	2x	3	48.20097703805903	16.974157789706126	199.21	0.03
SAN	SAN49	2x	2	48.20097290181822	16.97415680526012	199.21	0.01
SAN	SAN50	2x	3	48.200975618150885	16.974163418304137	199.30	0.03
SAN	SAN51	2x	2	48.20097769338019	16.974167290335963	199.37	0.03
SAN	SAN52	2x	3	48.20097771114057	16.97417147991789	199.41	0.03
SAN	SAN53	2x	2	48.20097924110819	16.974171379018863	199.45	0.03
SAN	SAN54	2x	2	48.200980372792806	16.974173368134373	199.49	0.03
SAN	SAN55	2x	3	48.20098388079055	16.974203254864275	199.89	0.01
SAN	SAN56	2x	3	48.20098518215511	16.97420508255606	199.94	0.03
SAN	SAN57	2x	3	48.200976277059205	16.97418738865586	199.63	0.03
SAN	SAN58	4x	3	48.20092077899155	16.974447087545624	204.46	0.03
SAN	SAN59	2x	3	48.20091856462412	16.97447920976296	205.10	0.04
SAN	SAN60	2x	5	48.20091892457454	16.97448442841511	205.22	0.03
SAN	SAN61	4x	4	48.20090336149973	16.974475064789974	205.51	0.03
SAN	SAN62	2x	5	48.200840892649474	16.974423984949212	205.78	0.03
SAN	SAN63	4x	1	48.20084392063133	16.97441283399655	205.62	0.03
SAN	SAN64	4x	2	48.200840331061144	16.974407978559327	205.55	0.03
SAN	SAN65	4x	2	48.20089210363016	16.974504525627076	206.65	0.03
SAN	SAN66	4x	1	48.20081540711577	16.974376934366557	204.99	0.03
SAN	SAN67	4x	1	48.200811431328	16.974375654670915	204.95	0.03
SAN	SAN68	4x	1	48.20081039549069	16.974372433643673	204.87	0.03
SAN	SAN69	4x	1	48.20080847078366	16.974372054515573	204.87	0.03
SAN	SAN70	4x	1	48.200808269159985	16.974378306477288	204.94	0.03
SAN	SAN71	4x	1	48.20080582547439	16.97438219975342	204.91	0.03
SAN	SAN72	4x	1	48.20079843050238	16.974371981258468	204.86	0.03
SAN	SAN73	4x	1	48.2007941011474	16.974364264817808	204.72	0.03
SAN	SAN74	4x	1	48.200767331956776	16.974302536499273	203.51	0.03
SAN	SAN75	4x	1	48.20076491168696	16.974296283489583	203.40	0.03
SAN	SAN76	4x	2	48.200776629611354	16.974298396815815	203.44	0.03
SAN	SAN77	4x	3	48.200784507350875	16.974299885703825	203.52	0.03
SAN	SAN78	4x	4	48.20082447397307	16.974318330290718	203.24	0.48
SAN	SAN79	4x	3	48.200826037288834	16.974304294962383	202.92	0.55
SAN	SAN80	4x	2	48.20081083770421	16.97429758002257	202.57	0.03
SAN	SAN81	4x	3	48.20081005815848	16.974292831847976	202.44	0.03
SAN	SAN82	4x	3	48.2009284819538	16.974305794155054	201.81	0.01
SAN	SAN83	4x	3	48.20088916910813	16.974236535147313	201.37	0.01
SAN	SAN84	4x	3	48.200898693292835	16.974259272443792	201.54	0.01
SAN	SAN85	4x	3	48.200897589299	16.974257684764037	201.37	0.01
SAN	SAN86	4x	3	48.2008870357284	16.97426458778408	201.88	0.01
SAN	SAN87	4x	2	48.20089230354572	16.97421644216445	200.61	0.01
SAN	SAN88	4x	3	48.200871103331586	16.974198752609766	200.45	0.01
SAN	SAN89	4x	4	48.200861131202615	16.974197046037443	200.58	0.01
SAN	SAN90	4x	3	48.200860148011884	16.974244395113274	201.80	0.01
SAN	SAN91	4x	2	48.20081619007256	16.974276874294905	202.09	0.01
SAN	SAN92	4x	2	48.200775619929516	16.974235262352522	200.47	0.01
SAN	SAN93	4x	1	48.20077269629991	16.97423219745257	200.53	0.01
SAN	SAN94	4x	1	48.200790568794986	16.974195089170177	199.73	0.01
SAN	SAN95	4x	2	48.200824529780995	16.974178893561977	200.08	0.01
SAN	SAN96	4x	3	48.200817958346896	16.974168818457308	199.67	0.02
SAN	SAN97	2x	2	48.200827605985474	16.974156645814073	199.52	0.01
SAN	SAN98	2x	3	48.200836452816404	16.974155145159436	199.47	0.01
SAN	SAN99	4x	2	48.200880369006455	16.97418366372069	200.02	0.01
SAN	SAN100	2x	2	48.20089768065589	16.974160706446693	199.19	0.01
SAN	SAN101	4x	2	48.20091919184761	16.974181593665044	199.55	0.01
SAN	SAN102	2x	2	48.2009133430928	16.97414922828961	198.80	0.01
SAN	SAN103	2x	3	48.20081172263054	16.97412691112988	198.52	0.01
SAN	SAN104	4x	2	48.20079972565887	16.974115509642072	198.29	0.01
SAN	SAN105	2x	3	48.200788360444804	16.974072635962465	197.16	0.01
SAN	SAN106	2x	2	48.20079110516843	16.974075728467405	197.23	0.01
SAN	SAN107	2x	3	48.200773440590964	16.974071287348995	197.40	0.01
SAN	SAN108	2x	1	48.200775730200796	16.974066471189108	197.34	0.01
SAN	SAN109	2x	1	48.200775591751	16.974064464022046	197.33	0.01
SAN	SAN110	2x	4	48.200777839033506	16.97414160723293	198.49	0.01
SAN	SAN111	2x	3	48.200755987545435	16.97405680614696	197.30	0.01
SAN	SAN112	2x	3	48.2007557248696	16.974059551401876	197.32	0.01
SAN	SAN113	2x	4	48.20075228795839	16.974063462751204	197.39	0.01
SAN	SAN114	2x	4	48.20075359425676	16.974054876524907	197.19	0.01
SAN	SAN115	2x	3	48.20074398209575	16.974058388615703	197.28	0.01
SAN	SAN116	2x	2	48.20074090439628	16.974054400857224	197.31	0.01
SAN	SAN117	2x	2	48.20074037689541	16.974054617508177	197.34	0.01
SAN	SAN118	2x	2	48.200737352489256	16.974063198436223	197.48	0.01
SAN	SAN119	2x	3	48.20074193316176	16.97406276191988	197.40	0.01
SAN	SAN120	2x	3	48.200747928169086	16.97408807235422	198.11	0.05
SAN	SAN121	2x	4	48.200704545146415	16.974062041131113	197.40	0.03
SAN	SAN122	2x	3	48.20070679151205	16.974074947505276	197.61	0.01
SAN	SAN123	2x	3	48.200712760100345	16.974057933277518	197.28	0.01
SAN	SAN124	2x	4	48.2007153486099	16.974054829052196	197.17	0.01
SAN	SAN125	2x	4	48.20071104060119	16.974065771857493	197.45	0.01
SAN	SAN126	2x	3	48.20072160478038	16.97405115875389	197.23	0.01
SAN	SAN127	4x	2	48.200664546680876	16.974083766615124	197.51	0.03
SAN	SAN128	4x	2	48.20066467601209	16.974119719271762	198.27	0.01
SAN	SAN129	2x	2	48.200624459336154	16.974067504662294	196.96	0.01
SAN	SAN130	4x	1	48.20064096250648	16.97409836067618	197.79	0.01
SAN	SAN131	4x	3	48.20064663928007	16.97407449450935	197.40	0.01
SAN	SAN132	4x	2	48.20064643122708	16.97406492490972	197.23	0.01
SAN	SAN133	4x	2	48.200597433198716	16.974062344669623	196.65	0.01
SAN	SAN134	4x	3	48.2005649865216	16.9740624840537	196.07	0.03
SAN	SAN135	4x	2	48.20056698437367	16.974067855579733	196.20	0.01
SAN	SAN136	4x	3	48.20056574053561	16.974072104609093	196.28	0.01
SAN	SAN137	4x	3	48.20057467827258	16.974079785908557	196.61	0.01
SAN	SAN138	4x	2	48.20057967075256	16.974087940888207	196.93	0.01
SAN	SAN139	4x	3	48.200581795675156	16.97408991192489	196.95	0.01
SAN	SAN140	4x	3	48.20058089050005	16.974097760035388	197.21	0.01
SAN	SAN141	4x	2	48.200582397769274	16.97410388345682	197.30	0.01
SAN	SAN142	4x	2	48.20058421102065	16.97410657877353	197.37	0.01
SAN	SAN143	4x	2	48.20058252983263	16.974107108718577	197.41	0.03
SAN	SAN144	4x	2	48.20059211146101	16.974101843303274	197.40	0.03
SAN	SAN145	4x	2	48.200595383684686	16.974104719148094	197.60	0.03
SAN	SAN146	4x	2	48.20059020167157	16.974104301823836	197.48	0.08
SAN	SAN147	4x	3	48.200590494129	16.9740901922243	196.90	0.10
SAN	SAN148	4x	2	48.20058605045457	16.97408344012695	196.75	0.10
SAN	SAN149	4x	2	48.200581683464065	16.97407911042865	196.68	0.13
SAN	SAN150	4x	3	48.20059279308122	16.974119589149808	197.54	0.17
SAN	SAN151	4x	3	48.20058133927972	16.974123926395748	197.66	0.01
SAN	SAN152	4x	4	48.20058272301669	16.974130880294798	197.82	0.03
SAN	SAN153	4x	3	48.200608363268344	16.974123812576117	198.18	0.01
SAN	SAN154	4x	2	48.20060485385654	16.974101769932386	197.57	0.01
SAN	SAN155	4x	1	48.200602934837185	16.974104094642872	197.66	0.01
SAN	SAN156	4x	2	48.20061450647992	16.974096223085755	197.62	0.09
SAN	SAN157	4x	3	48.200625570587064	16.974115071212495	197.94	0.01
SAN	SAN158	4x	3	48.20063641596462	16.974115020160085	197.91	0.01
SAN	SAN159	4x	3	48.20061707100336	16.974141266328616	198.57	0.01
SAN	SAN160	4x	4	48.20061084895407	16.97416115957175	199.14	0.01
SAN	SAN161	4x	2	48.20061565538571	16.974157442575677	199.63	0.04
SAN	SAN162	4x	1	48.20064802192812	16.974191530162987	200.33	0.01
SAN	SAN163	4x	1	48.200648911535524	16.9742018059839	200.92	0.01
SAN	SAN164	4x	1	48.20065287739467	16.974206873784485	200.99	0.01
SAN	SAN165	4x	1	48.20065820778529	16.974205510159518	200.93	0.01
SAN	SAN166	4x	1	48.20065984352521	16.974200389228645	200.70	0.01
SAN	SAN167	4x	2	48.20065769730169	16.97419679864773	200.52	0.01
SAN	SAN168	4x	2	48.200655266395785	16.97419825571302	200.68	0.02
SAN	SAN169	4x	2	48.200655360094714	16.974191749954215	200.48	0.01
SAN	SAN170	4x	1	48.200665345696926	16.974187098375985	200.04	0.02
SAN	SAN171	4x	1	48.20066170506583	16.97420902745637	200.97	0.04
SAN	SAN172	4x	1	48.2006565038926	16.97421226443296	201.15	0.04
SAN	SAN173	4x	1	48.20066359289277	16.974225910985872	201.46	0.03
SAN	SAN174	4x	1	48.20066555381798	16.974230747285297	201.57	0.03
SAN	SAN175	4x	1	48.20064931129953	16.974225951411576	201.57	0.10
SAN	SAN176	4x	1	48.20064649558451	16.97422314033507	201.67	0.23
SAN	SAN177	4x	1	48.200646732677754	16.974208227855517	201.09	0.03
SAN	SAN178	4x	2	48.20063195275113	16.97423512178675	201.84	0.01
SAN	SAN179	4x	1	48.20063458172905	16.974229982800868	201.80	0.01
SAN	SAN180	4x	2	48.200572103541624	16.974178769720627	199.03	0.02
SAN	SAN181	4x	3	48.200568694970094	16.97416212093238	198.58	0.03
SAN	SAN182	4x	2	48.20055993479636	16.97417929547614	199.04	0.11
SAN	SAN183	4x	1	48.20055614285893	16.97416757432388	198.93	0.09
SAN	SAN184	4x	1	48.20055646445941	16.974163061930007	198.24	0.03
SAN	SAN185	4x	1	48.20055515815274	16.974171648120155	198.39	0.01
SAN	SAN186	4x	2	48.20056132836706	16.97414838202261	197.65	0.03
SAN	SAN187	4x	4	48.200555535680756	16.9741128978167	196.86	0.05
SAN	SAN188	4x	3	48.20052589038586	16.974075009463412	195.88	0.02
SAN	SAN189	4x	1	48.2005179664938	16.97407285156539	195.76	0.01
SAN	SAN190	2x	3	48.20054729994362	16.974060345351436	195.77	0.01
SAN	SAN191	2x	2	48.200522450568776	16.974060529278034	195.50	0.01
SAN	SAN192	2x	2	48.200536323197014	16.97405324923223	195.47	0.01
SAN	SAN193	2x	3	48.20054479943548	16.97405423999757	195.60	0.01
SAN	SAN194	2x	3	48.20056693802896	16.97401606766836	195.42	0.01
SAN	SAN195	2x	2	48.200569926274575	16.974020069217563	195.54	0.01
SAN	SAN196	2x	3	48.2005714441667	16.974018482591706	195.53	0.01
SAN	SAN197	2x	3	48.200575431270515	16.974008130281767	195.33	0.01
SAN	SAN198	2x	2	48.20058985561664	16.974020644637626	195.73	0.02
SAN	SAN199	2x	2	48.200604365876664	16.97403571521013	196.16	0.03
SAN	SAN200	2x	2	48.20060934628479	16.974042384465893	196.36	0.03
SAN	SAN201	2x	2	48.20064393981921	16.974024874063822	196.49	0.06
SAN	SAN202	4x	2	48.20064673644978	16.974048379086785	197.07	0.01
SAN	SAN203	2x	2	48.200667821427196	16.974002796111073	196.42	0.01
SAN	SAN204	2x	2	48.20066693749293	16.97399522412016	196.30	0.01
SAN	SAN205	2x	2	48.20063285709105	16.973971679045402	195.63	0.01
SAN	SAN206	2x	2	48.200633926321494	16.97397800531382	195.78	0.01
SAN	SAN207	4x	2	48.20063277755854	16.973967904731083	195.55	0.01
SAN	SAN208	4x	2	48.20063490886747	16.973968657661263	195.60	0.01
SAN	SAN209	2x	2	48.200636863419334	16.973974712051497	195.73	0.01
SAN	SAN210	2x	2	48.20063878028266	16.973967113487905	195.61	0.01
SAN	SAN211	2x	2	48.20062866623578	16.97398300946533	195.82	0.01
SAN	SAN212	2x	2	48.20062625809754	16.97399528185215	195.94	0.01
SAN	SAN213	2x	1	48.200639779978545	16.9739829169644	195.97	0.01
SAN	SAN214	2x	2	48.200674720016465	16.9739769832784	196.05	0.01
SAN	SAN215	2x	2	48.20067749527861	16.973981829119218	196.17	0.01
SAN	SAN216	2x	2	48.20067786371484	16.973974063832394	196.07	0.04
SAN	SAN217	2x	3	48.20068167059373	16.973988622640004	196.02	0.05
SAN	SAN218	2x	3	48.20068953410878	16.973983351898628	195.89	0.05
SAN	SAN219	2x	3	48.20070656673733	16.973968146127884	195.73	0.11
SAN	SAN220	2x	3	48.20070709354554	16.973971851413776	195.84	0.04
SAN	SAN221	2x	1	48.20069907888442	16.973994590868898	196.32	0.04
SAN	SAN222	2x	1	48.200707655267095	16.974004897423107	196.23	0.05
SAN	SAN223	2x	2	48.200715522392414	16.974014096329043	196.10	0.04
SAN	SAN224	2x	2	48.200725744429256	16.97401549381852	196.65	0.01
SAN	SAN225	2x	2	48.2007267355145	16.974010201899834	196.49	0.01
SAN	SAN226	2x	2	48.20073724499936	16.973990863974112	196.35	0.03
SAN	SAN227	2x	1	48.20073380031892	16.974003837311823	196.43	0.01
SAN	SAN228	2x	2	48.200735655489815	16.97401369365073	196.62	0.01
SAN	SAN229	2x	2	48.20073928269105	16.97401516235401	196.70	0.01
SAN	SAN230	2x	2	48.20074082542789	16.974012625238707	196.72	0.03
SAN	SAN231	2x	3	48.200745217959884	16.974012082520172	196.61	0.03
SAN	SAN232	2x	2	48.20073346317877	16.974026473692728	196.85	0.03
SAN	SAN233	2x	2	48.20073734243577	16.97403290721165	196.87	0.02
SAN	SAN234	2x	2	48.20073404821041	16.97403233376422	196.90	0.03
SAN	SAN235	2x	2	48.20073304220396	16.974034788038484	196.90	0.01
SAN	SAN236	2x	1	48.20073712167583	16.974042813483678	197.09	0.04
SAN	SAN237	2x	3	48.20072498416118	16.974041170684462	196.81	0.09
SAN	SAN238	2x	1	48.200709530421214	16.974041256838063	196.84	0.11
SAN	SAN239	2x	1	48.20070585568018	16.97404696295401	196.75	0.16
SAN	SAN240	2x	2	48.200707554204335	16.97394838456508	195.92	0.02
SAN	SAN241	2x	1	48.200729792912604	16.973919527866407	195.74	0.18
SAN	SAN242	2x	1	48.20074979686984	16.973934291476628	195.89	0.33
SAN	SAN243	2x	2	48.20075723518555	16.97394382703559	195.83	0.20
SAN	SAN244	2x	2	48.20075500380776	16.973950797983015	196.04	0.18
SAN	SAN245	2x	1	48.20075480443693	16.973979363480918	196.29	0.01
SAN	SAN246	2x	3	48.20075338953578	16.973991617835136	196.32	0.01
SAN	SAN247	2x	3	48.20074430210298	16.974010601048175	196.54	0.01
SAN	SAN248	2x	2	48.20075281102871	16.974018619019354	196.65	0.01
SAN	SAN249	2x	2	48.200746517939145	16.974021754079754	196.66	0.01
SAN	SAN250	2x	1	48.20074350630522	16.974027898798578	196.90	0.01
SAN	SAN251	2x	1	48.20074382581645	16.97403515220846	196.95	0.01
SAN	SAN252	2x	2	48.20073991178997	16.97403345730161	196.98	0.01
SAN	SAN253	2x	2	48.20073547241302	16.974037252902907	197.03	0.01
SAN	SAN254	2x	1	48.20073534395277	16.974048497284826	197.20	0.03
SAN	SAN255	2x	2	48.200753724172195	16.974052827938785	197.32	0.01
SAN	SAN256	2x	1	48.200763417948345	16.974041324344586	197.09	0.01
SAN	SAN257	2x	1	48.20076042394578	16.974017579259236	196.73	0.01
SAN	SAN258	2x	2	48.200766990397135	16.97402102855505	196.78	0.01
SAN	SAN259	2x	2	48.20076843521096	16.974031489178973	196.85	0.01
SAN	SAN260	2x	1	48.2007719573419	16.97403405598685	196.98	0.01
SAN	SAN261	2x	1	48.20077844141725	16.974032379042203	197.00	0.01
SAN	SAN262	2x	2	48.200773983513024	16.9740188673352	196.97	0.06
SAN	SAN263	2x	2	48.200769172783595	16.974012036635642	197.16	0.13
SAN	SAN264	2x	1	48.20076527152611	16.974007905516476	196.60	0.02
SAN	SAN265	2x	1	48.200764602035235	16.97400868502588	196.60	0.01
SAN	SAN266	2x	3	48.200772273871806	16.97400587810601	196.49	0.01
SAN	SAN267	2x	3	48.20077168245426	16.974001236137205	196.47	0.01
SAN	SAN268	2x	3	48.200778765644934	16.973978099473943	196.31	0.01
SAN	SAN269	2x	2	48.200783535150144	16.973973847203563	196.29	0.01
SAN	SAN270	2x	2	48.200786318182026	16.973969631060015	196.27	0.01
SAN	SAN271	2x	2	48.200775627562805	16.97396668307203	196.21	0.01
SAN	SAN272	2x	2	48.20077465063276	16.97396169489733	196.29	0.02
SAN	SAN273	2x	1	48.200772468702084	16.973915645811903	195.77	0.03
SAN	SAN274	2x	2	48.20077860064821	16.973916727915903	195.93	0.01
SAN	SAN275	2x	1	48.200798021724395	16.973930905324536	196.34	0.08
SAN	SAN276	2x	1	48.20079012698372	16.973938344677567	195.49	0.10
SAN	SAN277	2x	2	48.20079103930385	16.97394239617524	195.59	0.08
SAN	SAN278	2x	1	48.200801848531704	16.973954927594175	195.75	0.07
SAN	SAN279	2x	1	48.20079627254649	16.973967148018346	196.29	0.01
SAN	SAN280	2x	1	48.20082494349022	16.973933241423847	195.88	0.01
SAN	SAN281	2x	2	48.200811477841974	16.97397656669502	196.42	0.02
SAN	SAN282	2x	3	48.20080831214478	16.973981788552745	196.47	0.02
SAN	SAN283	2x	2	48.200799674762486	16.973985014975373	196.48	0.02
SAN	SAN284	2x	1	48.20079113190414	16.974011893065782	196.61	0.04
SAN	SAN285	2x	1	48.200788835217665	16.974021849280692	196.79	0.01
SAN	SAN286	2x	2	48.20079675272606	16.97402522528937	196.89	0.04
SAN	SAN287	2x	3	48.20080505921597	16.974009337780014	196.78	0.13
SAN	SAN288	2x	2	48.200815311094445	16.974016410569597	196.76	0.01
SAN	SAN289	2x	2	48.20084044319249	16.97405702422056	197.06	0.01
SAN	SAN290	2x	2	48.200847448319706	16.974039309019993	196.90	0.01
SAN	SAN291	2x	3	48.200847697530165	16.97404292192569	196.95	0.01
SAN	SAN292	2x	2	48.20085472333149	16.974047787928622	196.92	0.01
SAN	SAN293	2x	1	48.200882837720286	16.97402154046039	196.71	0.07
SAN	SAN294	2x	2	48.200889565383186	16.974037812304747	196.81	0.14
SAN	SAN295	2x	2	48.20088857429669	16.974043104239918	196.90	0.01
SAN	SAN296	2x	2	48.20088989627362	16.97405047341983	196.95	0.01
SAN	SAN297	2x	1	48.200893798224975	16.974050682600314	197.00	0.01
SAN	SAN298	2x	2	48.20088804116994	16.974057656776996	197.03	0.01
SAN	SAN299	2x	2	48.20088587648182	16.974053798563197	197.01	0.01
SAN	SAN300	2x	2	48.20087213945841	16.97406173390995	197.13	0.01
SAN	SAN301	2x	3	48.20087166942391	16.974050987578742	196.97	0.02
SAN	SAN302	2x	2	48.20088942990465	16.974071236510014	197.06	0.07
SAN	SAN303	2x	2	48.20089822419926	16.974070284891095	197.15	0.01
SAN	SAN304	4x	3	48.20090871592949	16.97404675733596	196.99	0.01
SAN	SAN305	2x	2	48.20090926751492	16.974032472415814	196.90	0.01
SAN	SAN306	2x	1	48.2009102208473	16.973996487716054	196.58	0.01
SAN	SAN307	4x	2	48.20091860409239	16.97400006231773	196.59	0.01
SAN	SAN308	2x	1	48.200908648408316	16.97402742899972	196.86	0.01
SAN	SAN309	2x	1	48.20091923312387	16.97400131759198	196.58	0.03
SAN	SAN310	2x	1	48.20092593302936	16.974000148270655	196.70	0.03
SAN	SAN311	2x	2	48.2009248226474	16.97399977870617	196.68	0.01
SAN	SAN312	2x	2	48.20093447887625	16.974008701514766	196.87	0.01
SAN	SAN313	2x	2	48.200946806683326	16.974015724389357	196.96	0.03
SAN	SAN314	2x	2	48.20094077626857	16.974016114197127	196.93	0.01
SAN	SAN315	2x	1	48.20093672170861	16.974024177978023	196.87	0.04
SAN	SAN316	2x	2	48.20093906246283	16.974026656658534	196.91	0.04
SAN	SAN317	2x	2	48.20094422601628	16.97402680635435	196.86	0.02
SAN	SAN318	2x	2	48.200963015203115	16.974038376652267	197.13	0.01
SAN	SAN319	2x	3	48.20095432104895	16.974048644119083	197.15	0.01
SAN	SAN320	2x	2	48.20095300918301	16.974088606032534	197.61	0.01
SAN	SAN321	2x	2	48.20096871636987	16.974085640814526	197.47	0.01
SAN	SAN322	2x	2	48.200962038464354	16.97408450771452	197.49	0.01
SAN	SAN323	2x	1	48.20097825544704	16.974094176018806	197.59	0.01
SAN	SAN324	2x	1	48.20098037322949	16.974084247383217	197.49	0.01
SAN	SAN325	2x	1	48.200972518184095	16.974076534153493	197.40	0.01
SAN	SAN326	2x	3	48.200972670796446	16.974068261188876	197.31	0.03
SAN	SAN327	2x	2	48.20096795875497	16.9740615504629	197.18	0.06
SAN	SAN328	2x	1	48.20098647375638	16.97403637883096	197.04	0.01
SAN	SAN329	2x	3	48.201001806116764	16.974042397043164	197.12	0.01
SAN	SAN330	2x	3	48.200995545015836	16.97405648131892	197.18	0.01
SAN	SAN331	2x	3	48.20099264483558	16.974060309846788	197.27	0.01
SAN	SAN332	2x	3	48.200994473007654	16.97406584284305	197.27	0.01
SAN	SAN333	2x	3	48.200988445497615	16.974084624330096	197.51	0.03
SAN	SAN334	2x	3	48.2009929616183	16.97410029089404	197.77	0.01
SAN	SAN335	2x	2	48.20099805487337	16.974096800067482	197.68	0.01
SAN	SAN336	2x	3	48.201008989706345	16.97409673520359	197.57	0.01
SAN	SAN337	2x	2	48.20104695920919	16.974105886167894	197.53	0.03
SAN	SAN338	2x	4	48.20104994025485	16.97408094827403	197.46	0.13
SAN	SAN339	2x	3	48.20110373674907	16.97403775416447	197.33	0.11
SAN	SAN340	2x	4	48.20108706831658	16.97405168669049	197.28	0.11
SAN	SAN341	2x	2	48.20108342328475	16.974028988591066	197.06	0.11
SAN	SAN342	2x	2	48.20110306573355	16.974012298015946	197.40	0.01
SAN	SAN343	2x	1	48.20109312114655	16.973976913316225	197.22	0.03
SAN	SAN344	2x	2	48.201082726657184	16.973991365117136	197.25	0.21
SAN	SAN345	2x	3	48.201064544571224	16.974000392289614	196.99	0.01
SAN	SAN346	2x	4	48.201071667045994	16.97403418399872	197.19	0.01
SAN	SAN347	2x	4	48.20105497133819	16.973975633983212	196.59	0.01
SAN	SAN348	2x	5	48.201051388825825	16.97396563847922	196.55	0.09
SAN	SAN349	2x	4	48.201048925845264	16.97393910657155	196.31	0.01
SAN	SAN350	2x	5	48.20105272040484	16.973901060397836	195.96	0.01
SAN	SAN351	2x	4	48.20105555716589	16.97385437167743	196.06	0.03
SAN	SAN352	2x	5	48.201054163398005	16.973834166090864	195.77	0.05
SAN	SAN353	2x	4	48.20108099502323	16.973840437923297	196.28	0.07
SAN	SAN354	2x	2	48.20107646491382	16.973869131097043	196.63	0.10
SAN	SAN355	2x	4	48.20108376202426	16.973892347395562	197.02	0.03
SAN	SAN356	2x	3	48.20109570803366	16.973930533607465	197.55	0.01
SAN	SAN357	2x	3	48.201098657206664	16.97392872605081	197.67	0.01
SAN	SAN358	2x	3	48.201082830804474	16.973943069596352	196.93	0.01
SAN	SAN359	2x	4	48.20103907569385	16.973910333930323	195.88	0.01
SAN	SAN360	2x	4	48.20103850264564	16.973888919784066	195.89	0.01
SAN	SAN361	2x	3	48.201040843127416	16.97384027912764	195.65	0.01
SAN	SAN362	2x	3	48.20101212518613	16.973843359284416	195.75	0.07
SAN	SAN363	2x	4	48.20099535602616	16.97386893772377	195.82	0.01
SAN	SAN364	2x	3	48.20097281833964	16.973879042903555	195.88	0.01
SAN	SAN365	2x	2	48.20097103639875	16.973891218729612	195.89	0.01
SAN	SAN366	2x	2	48.201015126727185	16.973947163252642	196.23	0.01
SAN	SAN367	2x	2	48.20101887469111	16.973963489321534	196.37	0.01
SAN	SAN368	2x	2	48.201024093700994	16.973981481654747	196.63	0.01
SAN	SAN369	2x	3	48.20103996432525	16.974013652643695	197.05	0.01
SAN	SAN370	2x	4	48.20105430490687	16.97402888477255	197.12	0.01
SAN	SAN371	2x	2	48.20104392811007	16.97403048635932	196.93	0.01
SAN	SAN372	2x	3	48.2010000339506	16.974016705192064	196.72	0.04
SAN	SAN373	2x	2	48.20097576585272	16.97397420000705	196.38	0.08
SAN	SAN374	2x	3	48.20099008020834	16.97399822651315	196.45	0.01
SAN	SAN375	2x	1	48.20096776757069	16.974008973079062	196.77	0.04
SAN	SAN376	2x	2	48.200939192930015	16.97398660662026	196.70	0.02
SAN	SAN377	2x	3	48.20092646322786	16.9739672040599	196.52	0.01
SAN	SAN378	2x	3	48.20089410377316	16.97394501609776	196.03	0.02
SAN	SAN379	2x	2	48.20086794579009	16.973914433020415	195.70	0.01
SAN	SAN380	2x	3	48.20087777032366	16.973931038279108	195.91	0.01
SAN	SAN381	2x	2	48.200934680006355	16.973900211078416	195.76	0.01
SAN	SAN382	2x	2	48.200948480417566	16.97393513576659	196.06	0.01
SAN	SAN383	2x	2	48.20095703057817	16.973954236762985	196.36	0.01
SAN	SAN384	2x	2	48.20095094547474	16.973949901752253	196.23	0.01
SAN	SAN385	2x	3	48.20093151732529	16.97394086435950	196.14	0.01
KOP	KOP1	2x	1	48.09621017828784	17.16058421839152	130.34	1.77
KOP	KOP2	4x	2	48.09623770018132	17.160576843522893	130.54	1.93
KOP	KOP3	4x	2	48.09625043634659	17.160602184107663	129.61	2.09
KOP	KOP4	4x	2	48.09626719735236	17.160584013529242	131.27	1.72
KOP	KOP5	2x	2	48.09633894464341	17.160621263019475	132.23	1.78
KOP	KOP6	2x	2	48.096323119975374	17.160651975861466	131.99	2.19
KOP	KOP7	4x	2	48.09631933160108	17.160625290341653	129.96	2.21
KOP	KOP8	2x	2	48.09629359127376	17.160673819487542	131.20	1.92
KOP	KOP9	2x	1	48.09630095937384	17.160642353843297	130.71	2.13
KOP	KOP10	2x	3	48.0962993153973	17.160667562122494	131.85	1.88
KOP	KOP11	2x	2	48.09626473232971	17.16065333082685	133.73	2.87
KOP	KOP12	2x	2	48.09627684254607	17.16066001091313	131.22	1.90
KOP	KOP13	2x	2	48.09626910609343	17.16066859461391	130.50	1.72
KOP	KOP14	2x	2	48.096131947679204	17.160654534176587	131.91	1.82
KOP	KOP15	2x	2	48.096110813503095	17.160599827952385	132.60	1.93
KOP	KOP16	2x	2	48.09610570834949	17.16058980129126	131.50	2.06
KOP	KOP17	4x	1	48.09627632218969	17.160519631920984	130.39	1.71
KOP	KOP18	4x	3	48.09651471713642	17.16061953504155	132.67	1.93
KOP	KOP19	2x	3	48.09650550870277	17.160618355520228	131.09	1.78
KOP	KOP20	4x	3	48.09653712896058	17.16059134006232	132.62	2.10
KOP	KOP21	2x	3	48.096533321322376	17.16056168895724	131.79	1.89
KOP	KOP22	2x	2	48.09655474277207	17.160579112865843	127.85	1.78
KOP	KOP23	4x	2	48.09656011082475	17.160576956757225	129.73	1.80
KOP	KOP24	2x	3	48.09655758683705	17.160634679681582	135.86	1.89
KOP	KOP25	4x	2	48.09659157610868	17.160602585718014	132.37	1.97
KOP	KOP26	4x	3	48.09660567101424	17.160605189594254	131.20	2.00
KOP	KOP27	2x	2	48.09660343732747	17.16057341290871	132.02	1.96
KOP	KOP28	2x	2	48.09657592092263	17.160533967662868	131.91	1.78
KOP	KOP29	4x	1	48.09658136742701	17.160566475760234	131.64	1.92
KOP	KOP30	4x	3	48.09658624550507	17.160569115708505	132.26	1.99
KOP	KOP31	2x	2	48.096660316947556	17.160561760254705	131.24	1.94
KOP	KOP32	4x	2	48.09666045454842	17.160569160518445	131.55	1.79
KOP	KOP33	2x	2	48.096645599166706	17.160547241573134	135.65	1.94
KOP	KOP34	2x	2	48.09665945736872	17.16054097587968	136.61	1.99
KOP	KOP35	2x	3	48.09667403077708	17.16053325341903	129.74	2.07
KOP	KOP36	4x	3	48.09668128199937	17.160579117879532	130.17	2.60
KOP	KOP37	4x	3	48.096628476806906	17.160636437795567	130.62	2.45
KOP	KOP38	2x	1	48.09658346312268	17.160668569657933	134.53	2.14
KOP	KOP39	2x	1	48.09656207709462	17.16070929349029	129.77	1.92
KOP	KOP40	2x	2	48.09657367256018	17.160705661691864	133.42	2.12
KOP	KOP41	2x	2	48.096535293349746	17.160667309421154	132.63	1.98
KOP	KOP42	4x	2	48.096486984123096	17.16071356403185	132.18	2.12
KOP	KOP43	2x	2	48.0964746524977	17.16079070608544	127.96	1.91
KOP	KOP44	4x	1	48.096438759636634	17.160769115686183	130.76	1.79
KOP	KOP45	4x	1	48.096430046271514	17.16079403730485	131.16	1.80
KOP	KOP46	2x	1	48.09641242587724	17.160811527480707	130.46	1.79
KOP	KOP47	2x	3	48.09638449108236	17.16071763523666	131.47	1.91
KOP	KOP48	2x	3	48.09637293490916	17.160748650989106	133.87	2.10
KOP	KOP49	2x	2	48.096364379235794	17.16074642885846	132.88	1.86
KOP	KOP50	2x	2	48.096376978654554	17.160864888688298	133.87	1.92
KOP	KOP51	4x	2	48.09637045333488	17.16086060734621	130.55	1.91
KOP	KOP52	2x	3	48.09635760199296	17.160916643993225	130.87	1.88
KOP	KOP53	2x	2	48.096379734934054	17.1609245162642	131.21	1.87
KOP	KOP54	2x	2	48.0963392368976	17.160929793488364	129.07	1.97
KOP	KOP55	2x	2	48.0963771651143	17.1609802219474	131.37	1.95
KOP	KOP56	4x	2	48.0963860043279	17.16099602897655	132.07	1.77
KOP	KOP57	4x	1	48.09632910572303	17.161144093429847	131.08	1.79
KOP	KOP58	4x	1	48.096329456332676	17.161127849697614	131.58	1.76
KOP	KOP59	2x	1	48.09631609113902	17.16113606496827	131.67	1.76
KOP	KOP60	4x	2	48.09632479325791	17.16112571709828	131.57	1.78
KOP	KOP61	2x	1	48.096318138295736	17.16113157460946	131.85	1.74
KOP	KOP62	4x	1	48.096284727134666	17.16115616025245	133.21	1.77
KOP	KOP63	4x	3	48.09628577395654	17.161175702000467	132.70	1.85
KOP	KOP64	4x	2	48.09629357958824	17.161181544980266	130.95	1.90
KOP	KOP65	4x	2	48.09634543192665	17.161213285065084	132.22	2.19
KOP	KOP66	2x	1	48.09633739571994	17.16121206418942	135.45	1.94
KOP	KOP67	4x	1	48.0963291160711	17.161286303141505	134.65	1.85
KOP	KOP68	2x	1	48.09631442096962	17.161024193072734	133.31	1.97
KOP	KOP69	2x	1	48.09630371248311	17.16103025504887	134.45	1.87
KOP	KOP70	2x	1	48.096323920118365	17.16103504359236	137.51	2.11
KOP	KOP71	2x	2	48.09627724735785	17.161019795649405	138.45	2.11
KOP	KOP72	2x	3	48.096240733825375	17.161030545561243	132.63	1.95
KOP	KOP73	2x	1	48.096343288109786	17.161023362514037	133.77	2.19
KOP	KOP74	4x	1	48.096401683409425	17.160999339332566	130.45	1.92
KOP	KOP75	4x	1	48.09639752191571	17.161018044810895	133.52	2.07
KOP	KOP76	2x	3	48.09641156644872	17.16094887596483	127.90	1.97
KOP	KOP77	2x	2	48.096420381082275	17.160969678940795	132.39	1.97
KOP	KOP78	4x	2	48.096430808895924	17.16101574040694	136.09	1.90
KOP	KOP79	2x	3	48.096426231777045	17.161025603272186	133.90	2.10
KOP	KOP80	2x	1	48.09643693430379	17.161026153531374	133.51	2.14
KOP	KOP81	2x	1	48.096446028058516	17.161030993352625	134.00	2.06
KOP	KOP82	4x	1	48.09637974270895	17.16100101784179	130.45	2.04
KOP	KOP83	2x	1	48.09635937887145	17.160987212780096	134.02	2.09
KOP	KOP84	4x	1	48.09623052254384	17.160948831499393	132.87	2.33
KOP	KOP85	2x	1	48.0962355789579	17.16095009541071	131.96	2.28
KOP	KOP86	2x	2	48.09625121940854	17.160927370997143	136.95	1.96
KOP	KOP87	2x	1	48.096247704810715	17.160813617636705	136.43	2.32
KOP	KOP88	2x	2	48.09620752235305	17.16078471146694	141.75	2.26
KOP	KOP89	2x	2	48.09616333158866	17.16077678145912	136.89	2.22
KOP	KOP90	2x	2	48.096155354764214	17.160768400710303	135.90	1.96
KOP	KOP91	2x	2	48.09608984643131	17.16095229953448	135.49	1.78
KOP	KOP92	2x	2	48.096038922699684	17.16095577053576	134.42	1.96
KOP	KOP93	2x	2	48.095964101353964	17.160986849789175	139.44	1.83
KOP	KOP94	2x	3	48.09598777160638	17.160911647373222	135.41	1.70
KOP	KOP95	2x	3	48.09595240373263	17.160903200779085	134.65	1.99
KOP	KOP96	4x	3	48.09604879385382	17.16078050402996	135.85	1.81
KOP	KOP97	4x	3	48.096088437859365	17.160766584970503	136.95	1.84
KOP	KOP98	4x	3	48.09611045369222	17.160772720715755	137.07	1.70
KOP	KOP99	4x	2	48.09612719382752	17.160767641094363	137.00	1.84
KOP	KOP100	4x	2	48.096108877648966	17.160809657138103	137.24	1.78
KOP	KOP101	4x	2	48.096126465744746	17.16074076555728	134.19	1.95
KOP	KOP102	2x	3	48.096114004791346	17.16073022536859	133.72	1.92
KOP	KOP103	4x	2	48.09602157566857	17.160707957769105	135.99	1.78
KOP	KOP104	4x	1	48.09602279906957	17.160722075894974	134.00	1.78
KOP	KOP105	2x	2	48.096017771096896	17.16074401476016	136.31	1.68
KOP	KOP106	2x	3	48.09589028402486	17.160784898899625	135.54	1.85
KOP	KOP107	2x	3	48.09593147764745	17.16073499203472	134.77	1.57
KOP	KOP108	2x	3	48.09588305481779	17.16070853895648	135.20	1.59
KOP	KOP109	2x	3	48.09587384373444	17.16068185916114	134.25	1.96
KOP	KOP110	2x	2	48.09587829551525	17.16063261734018	134.94	1.71
KOP	KOP111	2x	1	48.0959082867526	17.160624331701303	135.17	1.63
KOP	KOP112	2x	2	48.09593933327643	17.160575410128217	134.62	1.54
KOP	KOP113	2x	2	48.095990131081436	17.160590172487634	134.46	1.58
KOP	KOP114	2x	1	48.095993510759065	17.160583997680064	133.05	1.61
KOP	KOP115	2x	2	48.09600038111247	17.160618854965765	133.93	1.63
KOP	KOP116	2x	2	48.09602539852879	17.160476527195584	135.61	1.69
KOP	KOP117	2x	2	48.096047728743834	17.16040692280798	134.73	1.57
KOP	KOP118	2x	1	48.09605504961384	17.16035063821762	133.99	1.59
KOP	KOP119	2x	2	48.09606423023253	17.1602911057241	133.34	1.58
KOP	KOP120	2x	1	48.09607322985929	17.160305269341272	132.99	1.55
KOP	KOP121	2x	1	48.09609381689832	17.160298262091437	133.75	1.73
KOP	KOP122	2x	2	48.095998831145806	17.16022335419713	131.75	1.73
KOP	KOP123	2x	1	48.09591817090611	17.160283106597674	132.19	1.58
KOP	KOP124	2x	1	48.09589925965634	17.160314957865143	133.10	1.66
KOP	KOP125	2x	2	48.09586406044893	17.160303652933408	132.79	1.79
KOP	KOP126	2x	2	48.09579765045403	17.16035357245144	134.57	1.86
KOP	KOP127	2x	1	48.095735531415585	17.160374647788426	134.00	1.66
KOP	KOP128	2x	3	48.09565411206038	17.160340067169493	133.55	1.59
KOP	KOP129	2x	2	48.09566517347575	17.16032315817784	132.59	1.52
KOP	KOP130	2x	1	48.09564494876572	17.160300697543224	133.53	1.66
KOP	KOP131	2x	1	48.095597542145455	17.160246432944483	133.58	2.06
KOP	KOP132	2x	1	48.095600563274225	17.160238962817132	133.62	1.99
KOP	KOP133	2x	1	48.095619917306074	17.16013863888823	132.27	1.62
KOP	KOP134	2x	2	48.09561293714318	17.160079377242454	134.70	1.67
KOP	KOP135	2x	2	48.09559061276052	17.16008340749491	132.89	1.45
KOP	KOP136	2x	1	48.09557242175831	17.16004687909317	133.35	1.53
KOP	KOP137	2x	2	48.09556222595779	17.160039101936484	135.33	1.53
KOP	KOP138	2x	1	48.09561224244531	17.160008781698973	135.25	1.61
KOP	KOP139	2x	1	48.09559723955568	17.15986140659647	132.99	1.56
KOP	KOP140	2x	3	48.0956551428519	17.15987698901624	134.26	1.71
KOP	KOP141	2x	2	48.095623003171454	17.159825287132726	134.35	1.58
KOP	KOP142	2x	1	48.09560745038242	17.159766234740854	134.38	1.56
KOP	KOP143	2x	1	48.09559753986021	17.15979484412289	133.00	1.44
KOP	KOP144	2x	1	48.095527208164626	17.159781264951746	132.93	1.48
KOP	KOP145	2x	1	48.09567711272003	17.159725675153666	132.75	1.54
KOP	KOP146	2x	1	48.095684722699474	17.159733975891715	132.67	1.80
KOP	KOP147	2x	2	48.09578005284254	17.15974028925295	132.29	1.54
KOP	KOP148	2x	2	48.09579401599605	17.159728880547828	132.90	1.95
KOP	KOP149	2x	2	48.09585180868787	17.159737463441424	132.23	1.62
KOP	KOP150	2x	2	48.09586220372241	17.15976963193583	132.56	1.72
KOP	KOP151	2x	3	48.09576627924257	17.159948793480343	134.03	1.59
KOP	KOP152	2x	3	48.09577175356477	17.159983050852826	132.48	2.16
KOP	KOP153	2x	2	48.09578125251471	17.160051513676287	133.16	1.51
KOP	KOP154	2x	1	48.095716450127355	17.160094445620913	132.45	1.62
KOP	KOP155	2x	1	48.09574254671803	17.160237455124097	132.99	1.54
KOP	KOP156	2x	2	48.09576821465853	17.160265573959723	132.78	1.75
KOP	KOP157	2x	1	48.09577274522747	17.160525700994928	132.63	2.39
KOP	KOP158	2x	3	48.09575256362502	17.16071560393632	131.98	1.64
KOP	KOP159	2x	2	48.09578279013806	17.16069338584048	132.25	1.70
KOP	KOP160	2x	2	48.09579906138847	17.160641153304038	131.50	1.75
TLM	TLM1	4x	1	48.29758532365428	18.536493454282056	177.91	0.03
TLM	TLM2	4x	4	48.29758732398662	18.536508489733556	177.95	0.03
TLM	TLM3	4x	4	48.297580956509826	18.536502649589178	177.87	0.03
TLM	TLM4	4x	5	48.29757732953954	18.5365105362294	177.92	0.03
TLM	TLM5	4x	3	48.29757009625122	18.536503721119416	177.92	0.02
TLM	TLM6	4x	4	48.29756930510272	18.536515585155993	177.90	0.01
TLM	TLM7	4x	2	48.297558686073344	18.536512840028475	177.93	0.01
TLM	TLM8	4x	2	48.29748919754055	18.536562000098336	178.20	0.03
TLM	TLM9	4x	4	48.29741000425169	18.53664143671483	178.93	0.03
TLM	TLM10	4x	3	48.297404844441644	18.536639504667196	178.57	0.03
TLM	TLM11	2x	3	48.297424145971874	18.536686889438716	180.25	0.03
TLM	TLM12	4x	4	48.29740523455562	18.53668760334674	179.69	0.03
TLM	TLM13	4x	4	48.29736686864804	18.536672598504975	178.45	0.03
TLM	TLM14	4x	3	48.297368351225145	18.5367044681244	179.24	0.03
TLM	TLM15	4x	2	48.29735012086461	18.53670279872258	178.53	0.03
TLM	TLM16	4x	2	48.29734092782209	18.536688246389087	178.40	0.03
TLM	TLM17	4x	2	48.2973364812698	18.536692717909936	178.41	0.01
TLM	TLM18	4x	1	48.29730303731824	18.536703206941308	178.42	0.03
TLM	TLM19	4x	1	48.297296299921435	18.536716887618187	178.65	0.03
TLM	TLM20	4x	2	48.297290557979345	18.536714216036966	178.43	0.03
TLM	TLM21	4x	1	48.29727111879919	18.536723380255864	178.52	0.03
TLM	TLM22	4x	2	48.29725655860175	18.53672937196064	178.47	0.03
TLM	TLM23	4x	1	48.297254933600726	18.53676216647519	179.40	0.03
TLM	TLM24	4x	2	48.297213609844306	18.53674752711138	178.43	0.03
TLM	TLM25	4x	2	48.29716498521561	18.536790456897897	179.04	0.03
TLM	TLM26	2x	5	48.297040131589796	18.536850244105626	178.52	0.03
TLM	TLM27	4x	2	48.29701914267362	18.53686568565108	178.49	0.03
TLM	TLM28	2x	2	48.29693232305297	18.53694592810748	179.29	0.03
TLM	TLM29	2x	3	48.296928749427934	18.537015478712178	182.69	0.03
TLM	TLM30	2x	3	48.29692952680336	18.537001723142627	181.92	0.01
TLM	TLM31	4x	3	48.296865367153316	18.53699355683813	178.98	0.03
TLM	TLM32	4x	2	48.296864786685845	18.537002689813168	179.60	0.03
TLM	TLM33	2x	1	48.296826129669505	18.537089017472322	181.50	0.03
TLM	TLM34	2x	1	48.296855001909144	18.537105330723584	183.74	0.03
TLM	TLM35	2x	3	48.29686912804545	18.53708816767496	183.63	0.03
TLM	TLM36	2x	1	48.296883812676306	18.537099201315527	185.14	0.03
TLM	TLM37	2x	3	48.296887087336934	18.537106235048814	185.62	0.03
TLM	TLM38	2x	3	48.29687411902572	18.537123119797588	185.86	0.02
TLM	TLM39	2x	4	48.296861587657446	18.537146306949566	186.77	0.03
TLM	TLM40	2x	3	48.29686377838369	18.537154962278112	187.34	0.03
TLM	TLM41	2x	3	48.29685481847126	18.537175814745183	187.96	0.03
TLM	TLM42	2x	3	48.29682216856311	18.537169570424325	186.20	0.02
TLM	TLM43	2x	2	48.296816938428385	18.5371729214898	186.16	0.03
TLM	TLM44	2x	2	48.29681841879344	18.537170304217536	185.93	0.02
TLM	TLM45	2x	4	48.29681599367618	18.537191836916012	186.53	0.02
TLM	TLM46	2x	3	48.29681331853472	18.5371940608396	186.33	0.02
TLM	TLM47	2x	3	48.296819965234064	18.53714428184037	184.59	0.02
TLM	TLM48	2x	4	48.29660832312337	18.53714216604142	178.35	0.03
TLM	TLM49	2x	2	48.296643652431	18.53716430829736	180.21	0.03
TLM	TLM50	2x	2	48.296418091332654	18.537347164215454	180.52	0.01
TLM	TLM51	2x	2	48.29642384516079	18.537354973523595	181.38	0.04
TLM	TLM52	2x	4	48.296430371894324	18.5373440240311	181.04	0.03
TLM	TLM53	4x	3	48.29678157426734	18.53694345694441	177.34	0.01
TLM	TLM54	4x	3	48.2967868995103	18.53694347516454	177.36	0.01
TLM	TLM55	4x	2	48.29679872641719	18.536937009852075	177.35	0.01
TLM	TLM56	4x	2	48.29680322566178	18.536931855678414	177.38	0.01
TLM	TLM57	4x	2	48.29681036023302	18.53692867500096	177.39	0.01
TLM	TLM58	2x	2	48.29700103031023	18.537031838115364	186.25	0.01
TLM	TLM59	2x	2	48.29700427923521	18.537031842408048	186.20	0.02
TLM	TLM60	4x	1	48.2969606407693	18.53706698777879	186.70	0.03
TLM	TLM61	2x	1	48.29695790912543	18.53707638656594	187.62	0.06
TLM	TLM62	2x	2	48.29693206672814	18.537064297186934	184.24	0.01
TLM	TLM63	2x	2	48.29693273137524	18.53719120799291	191.34	0.01
TLM	TLM64	4x	2	48.297127514604654	18.53672611285887	177.56	0.01
TLM	TLM65	4x	1	48.29721675710725	18.53669155311804	177.41	0.01
TLM	TLM66	4x	5	48.297382499779935	18.536546648246706	177.36	0.01
TLM	TLM67	4x	3	48.29738903268582	18.53655057451504	177.35	0.01
TLM	TLM68	4x	2	48.297582900650525	18.53637068114205	177.36	0.01
TLM	TLM69	4x	5	48.29757086039565	18.53637162802867	177.61	0.01
TLM	TLM70	4x	4	48.29755322376242	18.536402073559373	177.10	0.01
TLM	TLM71	4x	3	48.297620803226	18.536347739325702	177.48	0.01
TLM	TLM72	4x	4	48.297616066564416	18.536350218082863	177.49	0.01
TLM	TLM73	4x	3	48.2975931529911	18.53636184051902	177.58	0.01
