# Supplementary material for: Temporal stability of spatial cytotype structure in mixed-ploidy populations of Centaurea stoebe
Source: AoB Plants. 2022 Oct 22;14(6):plac052. doi: 10.1093/aobpla/plac052 (PMC9683110; doi:10.1093/aobpla/plac052)
Supplement: plac052_suppl_Supplementary_Table_S2 [file plac052_suppl_supplementary_table_s2.xls]

## Sheet: all_data
Supporting Information
Mráz P, Španiel S, Skokanová K, Šingliarová B. 2022. Temporal stability of spatial cytotype structure in mixed-ploidy populations of Centaurea stoebe. AoB PLANTS 2022: plac052, https://doi.org/10.1093/aobpla/plac052
Table S2. Details on flow cytometry measurements of Centaurea stoebe plants.
Site	Plant ID	internal standard	sample/standard ratio	standard position	sample position	standard CV	sample CV
SAN	SAN15	Lycopersicon	1.5511	206.08	319.65	2.09	2.63
SAN	SAN21	Lycopersicon	0.81463	202.19	164.71	2.57	2.37
SAN	SAN22	Lycopersicon	0.81	193	156.33	2.37	2.39
SAN	SAN23	Lycopersicon	1.52067	193.56	294.34	2.96	2.56
SAN	SAN24	Lycopersicon	0.812186	201.05	163.29	2.52	2.38
SAN	SAN25	Lycopersicon	0.805209	198.52	159.85	3.07	2.59
SAN	SAN26	Lycopersicon	0.805999	201.7	162.57	2.76	2.55
SAN	SAN27	Lycopersicon	0.804489	200.5	161.3	2.85	2.49
SAN	SAN28	Lycopersicon	0.805085	200.19	161.17	2.5	2.26
SAN	SAN29	Lycopersicon	0.806102	198.61	160.1	2.49	2.35
SAN	SAN30	Lycopersicon	0.812535	195.77	159.07	2.78	2.49
SAN	SAN31	Lycopersicon	0.805176	194.74	156.8	2.57	2.59
SAN	SAN32	Lycopersicon	0.810708	208.25	168.83	2.65	2.68
SAN	SAN33	Lycopersicon	0.815619	196.55	160.31	2.66	2.29
SAN	SAN34	Lycopersicon	0.813262	198.62	161.53	2.82	2.63
SAN	SAN36	Lycopersicon	0.806405	198.92	160.41	2.68	2.45
SAN	SAN37	Lycopersicon	0.8215	198.88	163.38	2.86	2.83
SAN	SAN38	Lycopersicon	0.823899	195.57	161.13	2.63	2.58
SAN	SAN39	Lycopersicon	0.806696	194.15	156.62	2.61	2.35
SAN	SAN44	Lycopersicon	0.820138	197.04	161.6	2.68	2.43
SAN	SAN46	Lycopersicon	0.82191	193.61	159.13	2.54	2.29
SAN	SAN47	Lycopersicon	0.81344	197.47	160.63	2.37	2.49
SAN	SAN48	Lycopersicon	0.818955	196.47	160.9	2.56	2.31
SAN	SAN49	Lycopersicon	0.809709	201.06	162.8	2.79	2.2
SAN	SAN63	Lycopersicon	1.54879	200.33	310.27	2.27	2.59
SAN	SAN69	Lycopersicon	1.54569	198.17	306.31	2.35	2.52
SAN	SAN74	Lycopersicon	1.52866	199.75	305.35	2.47	2.66
SAN	SAN77	Lycopersicon	1.54101	204.12	314.55	2.31	2.72
SAN	SAN79	Lycopersicon	1.55968	199.83	311.67	2.63	2.59
SAN	SAN84	Lycopersicon	1.52397	194.63	296.61	2.14	2.41
SAN	SAN85	Lycopersicon	1.53651	199.83	307.04	2.17	2.24
SAN	SAN86	Lycopersicon	1.54614	202.44	313	2.45	2.67
SAN	SAN87	Lycopersicon	1.52928	196.19	300.03	2.55	2.76
SAN	SAN90	Lycopersicon	1.54288	193.58	298.67	2.69	2.78
SAN	SAN92	Lycopersicon	1.52659	197.44	301.41	2.67	2.53
SAN	SAN129	Lycopersicon	0.816812	202.47	165.38	3.17	2.71
SAN	SAN131	Lycopersicon	1.55523	200.6	311.98	2.43	2.32
SAN	SAN142	Lycopersicon	1.53141	195.95	300.08	2.63	2.86
SAN	SAN152	Lycopersicon	1.53795	199.76	307.22	2.88	2.71
SAN	SAN153	Lycopersicon	1.54418	194.88	300.93	2.28	2.49
SAN	SAN154	Lycopersicon	1.54073	192.85	297.13	2.62	2.75
SAN	SAN155	Lycopersicon	1.54452	187.23	289.18	2.6	2.68
SAN	SAN156	Lycopersicon	1.53704	202.74	311.62	2.2	2.62
SAN	SAN165	Lycopersicon	1.5335	196.27	300.98	2.69	2.94
SAN	SAN169	Lycopersicon	1.52352	200.93	306.12	3.27	2.8
SAN	SAN187	Lycopersicon	1.52856	203.23	310.65	2.38	2.38
SAN	SAN188	Lycopersicon	1.53869	206.13	317.17	2.28	2.51
SAN	SAN208	Lycopersicon	1.56201	199.48	311.59	2.43	2.59
SAN	SAN212	Lycopersicon	0.805618	200.43	161.47	2.79	2.94
SAN	SAN233	Lycopersicon	0.806885	208.27	168.05	2.91	2.59
SAN	SAN265	Lycopersicon	0.803112	199.86	160.51	2.71	2.52
SAN	SAN307	Lycopersicon	1.56385	192.73	301.4	2.56	2.55
SAN	SAN351	Lycopersicon	0.815833	211.33	172.41	2.61	2.39
SAN	SAN352	Lycopersicon	0.814287	203.54	165.74	2.62	2.23
SAN	SAN360	Lycopersicon	0.813951	204.14	166.16	2.94	2.56
SAN	SAN1+7+35+200+219	Lycopersicon	0.81011	202.38	163.95	2.78	2.33
SAN	SAN10+14+40+107+124	Lycopersicon	0.809748	200.05	161.99	2.71	2.25
SAN	SAN106+194+195+196+289	Lycopersicon	0.816084	194.98	159.12	2.59	2.31
SAN	SAN108+109+117+119+121	Lycopersicon	0.81038	201.35	163.17	3.05	2.46
SAN	SAN11+17+103+110+192	Lycopersicon	0.814298	203.66	165.84	2.74	2.15
SAN	SAN111+317+323+330+337	Lycopersicon	0.813726	204.43	166.35	2.64	2.15
SAN	SAN114+116+123+270+271	Lycopersicon	0.810387	204.1	165.4	2.77	2.19
SAN	SAN115+246+247+261+272	Lycopersicon	0.813045	204.22	166.04	2.23	1.76
SAN	SAN12+41+113+122+278	Lycopersicon	0.814612	195.32	159.11	2.74	2.35
SAN	SAN120+204+263+264+340	Lycopersicon	0.808433	196.85	159.14	2.22	2
SAN	SAN125+126+190+240+336	Lycopersicon	0.809007	198.96	160.96	2.9	2.6
SAN	SAN13+42+97+198+229	Lycopersicon	0.812614	202.79	164.79	2.68	2.36
SAN	SAN132+133+134+135+136	Lycopersicon	1.54859	191.6	296.71	2.69	2.5
SAN	SAN145+167+171+177+178	Lycopersicon	1.52509	186.92	285.07	3.08	2.39
SAN	SAN16+138+149+151+189	Lycopersicon	1.54305	195.82	302.16	2.34	2.47
SAN	SAN162+173+174+175+185	Lycopersicon	1.53483	199.37	306	2.01	1.98
SAN	SAN163+176+182+183+186	Lycopersicon	1.53565	198.32	304.55	2.51	2.6
SAN	SAN164+166+168+170+172	Lycopersicon	1.52779	197.75	302.12	3.38	3.29
SAN	SAN19+20+89+96+101	Lycopersicon	1.53589	203.94	313.23	2.18	2.31
SAN	SAN193+354+361+369+382	Lycopersicon	0.810301	200.37	162.36	2.94	2.45
SAN	SAN197+217+220+228+230	Lycopersicon	0.812494	208.58	169.47	2.73	2.19
SAN	SAN199+315+347+ 349+353	Lycopersicon	0.808682	202.02	163.37	2.41	2.34
SAN	SAN2+5+18+102+285	Lycopersicon	0.804278	192.16	154.55	2.53	2.29
SAN	SAN203+341+356+362+363	Lycopersicon	0.812684	196.62	159.79	2.25	1.85
SAN	SAN215+235+238+239+286	Lycopersicon	0.811359	195.61	158.71	2.58	2.25
SAN	SAN222+260+273+290+291	Lycopersicon	0.813597	209.6	170.53	2.8	2.41
SAN	SAN225+234+236+248+267	Lycopersicon	0.812476	204.72	166.33	2.56	2.2
SAN	SAN226+287+316+339+343	Lycopersicon	0.810648	192.71	156.22	2.48	2.13
SAN	SAN227+244+251+277+281	Lycopersicon	0.814258	204.37	166.41	2.85	2.54
SAN	SAN231+266+274+275+276	Lycopersicon	0.81377	194.33	158.14	2.26	1.99
SAN	SAN232+256+259+320+324	Lycopersicon	0.811077	206.01	167.09	2.92	2.56
SAN	SAN241+242+243+346+258	Lycopersicon	0.810559	196.42	159.21	2.42	2.33
SAN	SAN252+253+254+255+262	Lycopersicon	0.809939	210.88	170.8	2.39	2.25
SAN	SAN279+282+283+284+288	Lycopersicon	0.812768	210.06	170.73	2.59	2.67
SAN	SAN292+293+294+380+381	Lycopersicon	0.810838	199.3	161.6	2.88	2.4
SAN	SAN295+296+297+299+300	Lycopersicon	0.81777	209.46	171.29	2.29	2.07
SAN	SAN298+249+318+319+345	Lycopersicon	0.807214	208.47	168.28	2.22	1.88
SAN	SAN3+55+105+218+221	Lycopersicon	0.804482	203.92	164.05	2.57	2.27
SAN	SAN301+302+321+331+332	Lycopersicon	0.813096	206.47	167.88	2.63	2.92
SAN	SAN303+305+306+308+383	Lycopersicon	0.814515	209.02	170.25	2.79	2.13
SAN	SAN310+311+335+342+374	Lycopersicon	0.807868	199.29	161	2.63	2.53
SAN	SAN312+313+314+333+334	Lycopersicon	0.810687	197.24	159.9	2.5	2.17
SAN	SAN322+338+344+348+350	Lycopersicon	0.809108	194.77	157.59	2.79	2.31
SAN	SAN325+326+327+328+329	Lycopersicon	0.809874	191.82	155.35	3.11	2.69
SAN	SAN355+357+358+359+365	Lycopersicon	0.811357	199.53	161.89	2.4	2.33
SAN	SAN364+368+375+379+385	Lycopersicon	0.815723	194.49	158.65	2.43	2.17
SAN	SAN366+367+372+376+378	Lycopersicon	0.81093	194.69	157.88	2.42	2.25
SAN	SAN370+371+373+377+384	Lycopersicon	0.814571	202.45	164.91	2.71	2.16
SAN	SAN4+98+112+210+223	Lycopersicon	0.81773	207.11	169.36	2.98	2.4
SAN	SAN43+60+213+268+269	Lycopersicon	0.809873	194.87	157.82	2.81	2.1
SAN	SAN45+53+54+56+118	Lycopersicon	0.809062	198.18	160.34	2.42	2.14
SAN	SAN50+51+52+205+216	Lycopersicon	0.805288	203.12	163.57	2.6	2.31
SAN	SAN57+59+201+211+257	Lycopersicon	0.814151	196.45	159.94	2.63	2.26
SAN	SAN58+67+75+76+81	Lycopersicon	1.53403	189.56	290.79	2.59	2.58
SAN	SAN6+191+209+245+250	Lycopersicon	0.815968	188.5	153.81	2.82	2.47
SAN	SAN61+64+65+72+73	Lycopersicon	1.53818	184.27	283.44	2.94	2.8
SAN	SAN66+78+95+157+161	Lycopersicon	1.53586	207.61	318.86	2.55	2.55
SAN	SAN68+71+88+130+179	Lycopersicon	1.53913	190.03	292.48	2.26	2.06
SAN	SAN70+94+146+150+184	Lycopersicon	1.54236	202.08	311.68	2.4	2.3
SAN	SAN8+62+206+224+309	Lycopersicon	0.807997	198.33	160.25	2.47	2.22
SAN	SAN80+160+180+181+207	Lycopersicon	1.52734	193.67	295.8	2.86	2.49
SAN	SAN82+137+140+147+304	Lycopersicon	1.53326	193.32	296.41	2.43	2.41
SAN	SAN83+128+148+158+159	Lycopersicon	1.51701	195.16	296.06	2.6	2.2
SAN	SAN9+100+214+237+280	Lycopersicon	0.807677	197.22	159.29	2.76	2.55
SAN	SAN91+99+104+139+143	Lycopersicon	1.52808	194.65	297.44	3.23	2.72
SAN	SAN93+127+141+144+202	Lycopersicon	1.53308	197.68	303.06	2.33	2.37
KOP	KOP1+38+70+46+115	Lycopersicon	0.808168	188.55	152.38	1.6	1.88
KOP	KOP10	Lycopersicon	0.807475	203.87	164.62	1.57	1.56
KOP	KOP101	Lycopersicon	1.52831	196.42	300.19	2.68	1.97
KOP	KOP102	Lycopersicon	0.863012	199.58	172.24	1.38	5.32
KOP	KOP104	Lycopersicon	1.53717	195.71	300.84	1.88	2.33
KOP	KOP106	Lycopersicon	0.81555	197.56	161.12	2.34	1.96
KOP	KOP108+12+8+28+160	Lycopersicon	0.808803	194.93	157.66	1.32	1.69
KOP	KOP11	Lycopersicon	0.810248	202	163.67	1.59	1.74
KOP	KOP110	Solanum*	0.752268	267.83	201.48	1.2	3.26
KOP	KOP112+111+109+107+105	Lycopersicon	0.815526	210.49	171.66	1.32	2.76
KOP	KOP117	Lycopersicon	0.820056	198.34	162.65	1.37	1.63
KOP	KOP119+118+116+114+113	Lycopersicon	0.81027	198.44	160.79	1.42	1.66
KOP	KOP125+124+122+121+120	Lycopersicon	0.812863	201.67	163.93	1.46	2.45
KOP	KOP126	Lycopersicon	0.807576	208.03	168	1.53	1.82
KOP	KOP127	Lycopersicon	0.812212	208.32	169.2	1.47	1.75
KOP	KOP128	Lycopersicon	0.809127	208.62	168.8	1.52	2.09
KOP	KOP129	Solanum*	0.641038	269.36	172.67	1.62	2.7
KOP	KOP13	Lycopersicon	0.804543	200.76	161.52	2	2.79
KOP	KOP130	Lycopersicon	0.872297	197.96	172.68	1.81	3.73
KOP	KOP131	Lycopersicon	0.811205	199.74	162.03	1.73	1.72
KOP	KOP132	Lycopersicon	0.857684	197.94	169.77	1.72	4.16
KOP	KOP133	Lycopersicon	0.810412	197.85	160.34	1.71	1.97
KOP	KOP33+88+142+80	Lycopersicon	0.826211	193.05	159.5	1.74	3.2
KOP	KOP134	Lycopersicon	0.815444	196.58	160.3	1.85	3.26
KOP	KOP135	Lycopersicon	0.818843	201.98	165.39	1.5	2.03
KOP	KOP136	Lycopersicon	0.812733	195.55	158.93	1.9	2.71
KOP	KOP139	Lycopersicon	0.850417	201.36	171.24	2.12	2.64
KOP	KOP14+9+156+152153+150	Lycopersicon	0.810912	196.84	159.62	1.56	1.67
KOP	KOP140	Lycopersicon	0.81315	198.18	161.15	2.06	2.41
KOP	KOP141	Lycopersicon	0.809506	191.03	154.64	2.53	3.62
KOP	KOP143	Solanum*	0.695893	265.63	184.85	2.6	3.51
KOP	KOP144	Lycopersicon	0.804613	195.97	157.68	1.39	1.88
KOP	KOP145	Lycopersicon	0.817392	199.06	162.71	2.21	2.51
KOP	KOP146	Lycopersicon	0.813895	208.27	169.51	2.12	2.46
KOP	KOP147	Lycopersicon	0.881229	194.24	171.17	2.11	4.04
KOP	KOP148	Lycopersicon	0.807939	202.8	163.85	1.86	1.87
KOP	KOP149	Lycopersicon	0.810393	197.83	160.32	1.82	1.91
KOP	KOP155	Lycopersicon	0.811363	203.99	165.51	1.56	1.53
KOP	KOP159+158+157+154+151	Lycopersicon	0.807972	202.21	163.38	1.76	1.98
KOP	KOP16	Lycopersicon	0.815257	198.33	161.69	1.68	1.72
KOP	KOP17	Lycopersicon	1.54116	194.97	300.48	2.1	1.6
KOP	KOP19	Lycopersicon	0.857275	205.92	176.53	1.25	2.82
KOP	KOP2	Lycopersicon	1.53884	205.74	316.6	1.22	1.08
KOP	KOP23	Lycopersicon	1.52759	199.87	305.32	2.51	2.27
KOP	KOP77	Lycopersicon	0.814025	208.63	169.83	1.39	1.64
KOP	KOP25+26+84+100+103	Lycopersicon	1.54055	196.8	303.18	1.68	1.71
KOP	KOP27+24+22+21+15	Lycopersicon	0.812283	201.74	163.87	1.6	1.75
KOP	KOP29+30+32+36+37	Lycopersicon	1.53418	193.7	297.17	1.49	1.6
KOP	KOP3+4+7+18+20	Lycopersicon	1.54995	193.31	299.62	2.04	1.95
KOP	KOP33	Lycopersicon	0.817134	200.42	163.77	1.73	1.64
KOP	KOP35	Lycopersicon	0.813315	208.48	169.56	1.7	1.77
KOP	KOP41+40+66+85+72	Lycopersicon	0.811492	195.96	159.02	2.61	2.71
KOP	KOP42	Lycopersicon	1.55768	202.77	315.85	1.54	1.57
KOP	KOP43	Lycopersicon	0.813811	205.49	167.23	1.43	1.54
KOP	KOP44	Lycopersicon	1.55135	201.47	312.55	1.75	1.63
KOP	KOP45	Lycopersicon	1.5465	205.29	317.48	1.88	1.67
KOP	KOP48	Lycopersicon	0.818856	205.03	167.89	1.52	1.62
KOP	KOP5	Lycopersicon	0.815662	205.98	168.01	1.49	2.68
KOP	KOP50	Lycopersicon	0.811105	202.97	164.63	1.57	1.56
KOP	KOP51	Lycopersicon	1.55985	199.75	311.58	1.56	1.43
KOP	KOP52	Lycopersicon	0.810526	205.78	166.79	1.19	1.35
KOP	KOP54	Lycopersicon	0.812248	205.91	167.25	1.68	1.65
KOP	KOP55+5347+39+34+31	Lycopersicon	0.810871	199.07	161.42	1.61	2.73
KOP	KOP56	Lycopersicon	1.54935	203.06	314.61	1.73	1.65
KOP	KOP57+60+62+67+75	Lycopersicon	1.54505	195.91	302.69	1.85	1.82
KOP	KOP58	Lycopersicon	1.5186	205.9	312.68	1.37	1.21
KOP	KOP59	Lycopersicon	0.800415	207.13	165.79	1.47	1.83
KOP	KOP6	Lycopersicon	0.816584	203.69	166.33	1.72	2.36
KOP	KOP63	Lycopersicon	1.57453	201.92	317.93	1.63	1.32
KOP	KOP64	Lycopersicon	1.55382	197.79	307.33	1.86	1.51
KOP	KOP65	Lycopersicon	1.55181	204.11	316.74	1.81	1.58
KOP	KOP68	Lycopersicon	0.807466	193.68	156.39	1.73	2.17
KOP	KOP69	Lycopersicon	0.812629	198.27	161.12	1.6	1.39
KOP	KOP71	Lycopersicon	0.81554	198.2	161.64	1.53	1.56
KOP	KOP72+137+138+49+123	Lycopersicon	0.812529	191.71	155.77	4.2	3.02
KOP	KOP73	Lycopersicon	0.806388	202.57	163.35	1.49	1.55
KOP	KOP74	Lycopersicon	1.54226	197.71	304.92	1.77	1.62
KOP	KOP76	Lycopersicon	0.820134	202.15	165.79	1.73	1.8
KOP	KOP78	Lycopersicon	1.56747	200.47	314.23	1.72	1.5
KOP	KOP79	Lycopersicon	0.804395	197.03	158.49	1.6	1.8
KOP	KOP81	Lycopersicon	0.805391	204.05	164.34	1.84	2.06
KOP	KOP82	Lycopersicon	1.55718	206.27	321.2	1.98	1.56
KOP	KOP86	Lycopersicon	0.806096	197.52	159.22	1.72	1.71
KOP	KOP87	Lycopersicon	0.807739	206.49	166.79	1.43	1.47
KOP	KOP88	Lycopersicon	0.813083	203.78	165.69	1.35	1.45
KOP	KOP89	Lycopersicon	0.819037	199.93	163.75	1.73	1.91
KOP	KOP90	Lycopersicon	0.879986	203.06	178.69	1.83	2.67
KOP	KOP91+92	Lycopersicon	0.814885	206.25	168.07	1.37	1.44
KOP	KOP93	Solanum*	0.74191	264.83	196.48	1.29	3.44
KOP	KOP94	Lycopersicon	0.813872	205.45	167.21	1.53	1.83
KOP	KOP95	Lycopersicon	0.883768	199.17	176.02	1.6	3.29
KOP	KOP96	Lycopersicon	1.55134	200.44	310.95	1.6	1.44
KOP	KOP97	Lycopersicon	1.55869	197.73	308.2	1.59	1.69
KOP	KOP98	Lycopersicon	1.53414	200.04	306.89	1.75	1.55
KOP	KOP99	Lycopersicon	1.51154	191.87	290.02	2.13	2.2
TLM	TLM1+13+15+17+18	Lycopersicon	1.51817	192.64	292.46	2.12	2.25
TLM	TLM12	Lycopersicon	1.52789	206.18	315.02	1.42	1.53
TLM	TLM14	Lycopersicon	1.53009	207.21	317.05	1.35	1.24
TLM	TLM16	Lycopersicon	1.52187	203.67	309.96	1.37	1.33
TLM	TLM2+7+8+67+66	Lycopersicon	1.52427	207.07	315.63	1.37	1.47
TLM	TLM20	Lycopersicon	1.52403	200.83	306.07	1.72	1.63
TLM	TLM21+25+68+70+24	Lycopersicon	1.53988	203.36	313.15	1.63	1.79
TLM	TLM23	Lycopersicon	1.53211	205.84	315.37	1.31	1.36
TLM	TLM26	Lycopersicon	0.815868	207.08	168.95	1.53	1.76
TLM	TLM28	Lycopersicon	0.822773	210.69	173.35	1.5	2.23
TLM	TLM29	Lycopersicon	0.809875	207.18	167.79	1.59	2.45
TLM	TLM3	Lycopersicon	1.54889	211.92	328.24	1.47	1.54
TLM	TLM30+42+35+41+43	Lycopersicon	0.812511	223	181.19	1.63	1.87
TLM	TLM31	Lycopersicon	1.53933	203.51	313.27	1.42	1.24
TLM	TLM32	Lycopersicon	1.54221	203.02	313.1	1.51	1.51
TLM	TLM36+37+38+46	Lycopersicon	0.808884	194.96	157.7	1.78	2.04
TLM	TLM4+9+6+22	Lycopersicon	1.538	202.77	311.86	1.53	2.13
TLM	TLM40	Lycopersicon	0.826831	208.64	172.51	1.3	1.48
TLM	TLM44+45+59+58+61	Lycopersicon	0.811707	200.91	163.08	1.68	1.92
TLM	TLM48+49+47+11	Lycopersicon	0.812681	206.92	168.16	1.46	1.52
TLM	TLM5	Lycopersicon	1.54105	204.64	315.36	1.48	1.64
TLM	TLM52+34+33+39	Lycopersicon	0.814041	207.25	168.71	1.35	1.58
TLM	TLM53	Lycopersicon	1.53401	205.54	315.3	1.44	1.51
TLM	TLM54	Lycopersicon	1.53274	203.55	311.99	1.5	1.53
TLM	TLM55+56+57+10+19	Lycopersicon	1.53082	199.84	305.92	1.61	1.93
TLM	TLM60	Lycopersicon	1.53721	206.01	316.68	1.66	1.47
TLM	TLM62+50+51+63	Lycopersicon	0.812878	218.36	177.5	1.37	1.75
TLM	TLM65	Lycopersicon	1.52315	205.18	312.52	1.74	1.45
TLM	TLM71	Lycopersicon	1.52849	207.25	316.78	1.44	1.56
TLM	TLM73+69+27+64+72	Lycopersicon	1.52815	193.6	295.85	2.44	2.29
* for statistics ratio recalculated to Lycopersicon DNA content
	diploids		ratio sample/standard
	MIN		0.800415
	MAX		0.982554
	MEAN		0.817917
	SD+-		0.0242969
	tetraploids		ratio sample/standard
	MIN		1.51154
	MAX		1.57453
	MEAN		1.53865
	SD+-		0.0129772
